# Supplementary material for: Structural and Functional Interrogation of Selected Biological Nitrogen Removal Systems in the United States, Denmark, and Singapore Using Shotgun Metagenomics
Source: Front Microbiol. 2018 Oct 26;9:2544. doi: 10.3389/fmicb.2018.02544 (PMC6212598; doi:10.3389/fmicb.2018.02544)
Supplement: Supplementary Table 3 — RPKM values indicating relative contributions of key microorganisms to potential production of enzymes involved in nitrogen metabolism. [file Table_3.xlsx]

## Sheet: Sheet1
Supplementary Table 3. RPKM values indicating relative contributions of key microorganisms to potential production of enzymes involved in nitrogen metabolism
			Reads Per Million Per Kilobase Mapped (RPKM)
Metabolic Pathway	Protein	N-cycling Organism Class	EB DEMON	EB MBBR	SF DEMON	SF MBBR	CG	VA MBBR	DK Overflow	DK Underflow	DK ALT	DK Inoculum	SG BNR AS	SG BNR Biofilm	VA BNR
Ammonia Oxidation	Ammonia Monooxygenase	AOB	165.54	317.91	225.29	196.24	116.51	0.89	15.08	30	6.68	119.61	0.19	0.42	84.13
Ammonium/Ammonia Transport	Ammonia Channel Protein/Permease	AMX	0.22	0.47	0.23	0.24	0.21	0.36	0.43	0.67	1.03	0.37	0.18	0	0
Ammonium/Ammonia Transport	Ammonia Channel Protein/Permease	AOB	4.75	2.66	4.05	3.76	4.52	7.71	8.13	6.29	14.54	6.14	8	6.47	12.65
Ammonium/Ammonia Transport	Ammonia Channel Protein/Permease	Chlorobi	1.29	0	0	0	0	0.21	0	0	0	0	0.21	0.31	0
Ammonium/Ammonia Transport	Ammonia Channel Protein/Permease	NOB	6.32	6.03	15.61	6.53	15.01	13.21	8.6	10.59	10.75	6.18	10.19	6.76	13.53
Ammonium/Ammonia Transport	Ammonium Transporter	AMX	3.47	6.01	38.44	16.56	12.19	138.39	2.27	1.91	4.5	85.91	6.79	4.64	1.7
Ammonium/Ammonia Transport	Ammonium Transporter	AOB	1.62	0.75	9.31	9.66	1.98	0	1.07	2.22	1.4	1.36	0	0	2.42
Ammonium/Ammonia Transport	Ammonium Transporter	Chlorobi	0.89	0.44	6.32	3.3	0.63	5.9	18.67	15.84	15.22	1.96	5.25	11.86	6
Ammonium/Ammonia Transport	Ammonium Transporter	NOB	5.7	4.02	10.71	14.97	7.52	13.12	13.76	13.93	12.31	10.83	10.69	13.27	17.7
Hydrazine Oxidation/Hydrolysis	Hydrazine Oxidase/Hydrolase	AMX	3.32	3.59	31.52	23.13	12.83	157.65	0.1	0	0.08	97.98	0	0	0
Hydrazine Oxidation/Hydrolysis	Hydrazine Synthase	AMX	4.5	6.94	65.58	52.38	3.98	318.58	0.53	0.27	0.48	238.39	0	0.3	0
Hydroxylamine Oxidation	Hydroxylamine Oxidoreductase	AMX	6.33	9.79	72.72	60.56	13.18	350.72	0.17	0.35	1.15	235.87	0.28	0	0.1
Hydroxylamine Oxidation	Hydroxylamine Oxidoreductase	AOB	64.08	97.69	74.37	65.37	47.02	2.27	4.41	7.15	3.56	57.76	0.56	0.99	20.5
Hydroxylamine Oxidation	Hydroxylamine Oxidoreductase	NOB	6.44	2.6	1.24	1.29	2.68	1.13	0.79	0.82	1.62	2.74	0	0.47	0
Nitrate Reduction	Nitrate (Oxido)reductase	AMX	30.66	41.53	151.83	109.34	22.19	586.66	14.37	18.75	13.73	400.02	9.69	6.08	3.85
Nitrate Reduction	Nitrate (Oxido)reductase	Chlorobi	24.18	20.18	24.98	35.97	1.88	11.87	0.97	3.01	1.99	2.27	1.6	0.57	0.42
Nitrate Reduction	Nitrate (Oxido)reductase	Chloroflexi	29.56	23.09	19.97	15.42	17.27	41.87	12.84	14.07	9.9	11.23	4.95	9.48	8.85
Nitrate Reduction	Nitrate (Oxido)reductase	NOB	163.35	100.76	246.11	196.81	99.22	121.29	64.48	69.65	62.74	100.45	47.79	38.91	29.15
Nitrate Transport	Nitrate Transporter	AMX	1.46	1.95	23.06	10.47	6.24	61.95	0.31	1.1	0.57	45.06	2.45	1.05	0.53
Nitrate Transport	Nitrate Transporter	AOB	45.87	45.08	50.8	62.25	41.05	4.7	1.13	1.57	2.63	35.42	6.58	10.79	7.35
Nitrate Transport	Nitrate Transporter	NOB	4.02	3.48	3.8	2.78	7.02	3.77	6.3	8.52	7.34	6.26	6.02	5.23	14.68
Nitrite Reduction	Nitrite (Oxido)reductase	AMX	28.37	15.78	48.96	41.33	32.92	174.21	29.06	22.03	24.58	149.16	15.29	21.13	25.03
Nitrite Reduction	Nitrite (Oxido)reductase	AOB	11.15	14.81	19.21	22.06	17.04	9.82	17.31	21.5	19.18	22.96	12.48	12.59	37.56
Nitrite Reduction	Nitrite (Oxido)reductase	Chlorobi	65.33	33.72	44.57	50.03	6.09	14.88	8.34	12.11	5.74	6.35	2.86	2.74	0.17
Nitrite Reduction	Nitrite (Oxido)reductase	Chloroflexi	0	0.72	0	0	0	0	0	0.68	0	0	0.54	0	0
Nitrite Reduction	Nitrite (Oxido)reductase	NOB	15.19	18.1	28.52	34.72	12.11	24.78	35.21	24.8	31.15	29.1	19.61	28.24	28.49
Nitrite Transport	Nitrite Transporter	AMX	3.36	2.71	14.96	12.4	14.02	73.86	1.27	0.33	0.87	45.89	0.53	1.88	0
Nitrite Transport	Nitrite Transporter	AOB	4.57	3	9.15	15.32	5.08	3.97	2.71	3.89	0.7	1.71	0.3	0	5.24
Nitrite Transport	Nitrite Transporter	NOB	0	0	4.16	1.44	0	1.11	3.45	4.9	3.47	0	0	0.39	1.16
Nitrite Transport	Nitrite Extrusion Protein	AMX	1.45	3.46	21.22	15.16	2.54	80.16	0	0	0.16	27.23	0	0.28	0
