# Supplementary material for: Structural and Functional Interrogation of Selected Biological Nitrogen Removal Systems in the United States, Denmark, and Singapore Using Shotgun Metagenomics
Source: Front Microbiol. 2018 Oct 26;9:2544. doi: 10.3389/fmicb.2018.02544 (PMC6212598; doi:10.3389/fmicb.2018.02544)
Supplement: Supplementary Table 4 — RPKM values indicating relative contributions of key microorganisms to potential production of enzymes involved in carbon metabolism. [file Table_4.xlsx]

## Sheet: Sheet2
Supplementary Table 4. RPKM values indicating relative contributions of key microorganisms to potential production of enzymes involved in carbon metabolism
				Reads Per Million Per Kilobase Mapped (RPKM)
Metabolic Function	Metabolic Pathway	Protein	N-cycling Organism Class	EB DEMON	EB MBBR	SF DEMON	SF MBBR	CG	VA MBBR	DK Overflow	DK Underflow	DK ALT	DK Inoculum	SG BNR AS	SG BNR Biofilm	VA BNR
Carbon Fixation	Carbonate Formation	Carbonic Anhydrase	AMX	0.38	1.21	11.91	13.08	5.18	64.64	0.46	0.96	0.32	51.18	0.38	0	0
Carbon Fixation	Carbonate Formation	Carbonic Anhydrase	AOB	39.53	57.28	40.65	36.87	44.47	7.54	17.59	27.84	10.94	33.22	6.72	6.79	28.15
Carbon Fixation	Carbonate Formation	Carbonic Anhydrase	Chlorobi	0	0.46	0	0	0.4	0	1.7	0.43	0	0	0.34	0.49	0
Carbon Fixation	Carbonate Formation	Carbonic Anhydrase	NOB	4.58	5.09	6.7	5.31	10.65	5.34	11.64	11.4	9.33	6.87	13.04	24.6	23.03
Carbon Fixation	Carbonate Formation	Carbonate Dehydratase	AOB	17.74	39.72	16.05	13.01	15.41	0.69	2.85	4.15	0.63	21.23	0.97	2.01	4.39
Carbon Fixation	Carbonate Formation	Carbonate Dehydratase	Chlorobi	19.07	16.93	8.86	10.73	9.96	8.09	8.84	7.76	8.28	15.75	11.9	19.83	14.21
Carbon Fixation	Carbonate Formation	Carbonate Dehydratase	NOB	18.62	13.18	43.4	59.94	34.87	20.53	40.48	39.14	28.01	39.17	27.39	44.24	30.66
Carbon Fixation	CBB Cycle	RuBisCO/RuBisCO-like protein	AOB	26.05	44.01	36.71	26.58	22.63	2.93	12.85	16.1	11.99	23.83	4.71	5.33	15.5
Carbon Fixation	CBB Cycle	RuBisCO/RuBisCO-like protein	Chlorobi	0	0	0.99	0	0	0	2.47	1.15	1.17	0	0.37	0	0.2
Carbon Fixation	CBB Cycle	RuBisCO/RuBisCO-like protein	Chloroflexi	3.22	2.6	0.62	1.08	3.83	0.65	1.98	2.05	4.32	1.37	1.79	3.97	2.4
Carbon Fixation	CBB Cycle	RuBisCO/RuBisCO-like protein	NOB	19.31	17.1	4.55	6.82	7.1	2.84	11.43	9.47	9.55	5.64	5.2	5.84	2.35
Carbon Fixation	RTCA Cycle	2-Oxoglutarate:Ferredoxin Oxidoreductase	AMX	7.63	6.19	23.73	17.43	11.03	101.71	2.59	1.05	2.41	72.84	2.48	1.24	2.49
Carbon Fixation	RTCA Cycle	2-Oxoglutarate:Ferredoxin Oxidoreductase	Chlorobi	413.29	108.53	367.15	455.42	44.71	110.48	100.07	114.99	92.85	120.01	104.34	104.02	11.25
Carbon Fixation	RTCA Cycle	2-Oxoglutarate:Ferredoxin Oxidoreductase	Chloroflexi	4.44	14.33	9.17	4.76	6.87	3.16	3.28	3.95	7.45	2.83	4.48	5.16	0
Carbon Fixation	RTCA Cycle	2-Oxoglutarate:Ferredoxin Oxidoreductase	NOB	19.39	28.31	14.76	18.06	38.79	11.6	16.09	22.14	8.55	17.72	1.54	1.14	7.21
Carbon Fixation	RTCA Cycle	ATP Citrate Lyase	Chlorobi	62.26	26.47	37.92	52.94	0.87	14.46	3.92	8.66	3.59	4.66	3.21	4.4	0
Carbon Fixation	RTCA Cycle	ATP Citrate Lyase	NOB	0	0.17	2.34	2.08	0.15	2.5	2.88	0.99	2.39	0.14	0.13	0	0.83
Carbon Fixation	RTCA Cycle	Pyruvate:Ferredoxin-Oxoacid:Ferredoxin Oxidoreductase	AMX	50.15	75.88	105.09	99.05	105.86	391.47	72.92	58.76	83.92	299.63	45.97	58.14	19.04
Carbon Fixation	RTCA Cycle	Pyruvate:Ferredoxin-Oxoacid:Ferredoxin Oxidoreductase	Chlorobi	148.78	83.79	71.32	79.8	27.62	41.04	25.07	30.93	23.36	25.45	15.1	16.02	6.48
Carbon Fixation	RTCA Cycle	Pyruvate:Ferredoxin-Oxoacid:Ferredoxin Oxidoreductase	Chloroflexi	26.13	29.66	22.97	20.51	17.95	17.02	22.73	22.3	31.65	18.29	21.14	16.62	5.42
Carbon Fixation	RTCA Cycle	Pyruvate:Ferredoxin-Oxoacid:Ferredoxin Oxidoreductase	NOB	38.21	54.29	33.35	30.85	69.58	20.11	33.96	32.02	28.06	38.41	14.71	12.93	33.38
Carbon Fixation	Wood-Ljungdahl	CO Dehydrogenase/Acetyl-CoA Synthetase	AMX	5.81	4.93	47.41	39.3	7.26	210.98	5.68	0.44	1.02	135.47	0.57	0.44	0.38
Carbon Fixation	Wood-Ljungdahl	CO Dehydrogenase/Acetyl-CoA Synthetase	Chloroflexi	19.78	22.47	15.42	8.03	15.87	18.95	13.48	9.91	19.12	7.42	7.94	10.16	10.15
Carbon Fixation	Wood-Ljungdahl	CO Dehydrogenase/Acetyl-CoA Synthetase	NOB	30.19	29.78	24.46	19.48	41.27	32.41	21.61	21.3	20.04	46.14	33.45	33.19	40.17
Carbon Fixation	Wood-Ljungdahl	Formate Dehydrogenase	AMX	3.33	8.33	36.45	36.55	15.04	172.53	2.27	6.02	4.46	112.34	0.27	1.44	0.44
Carbon Fixation	Wood-Ljungdahl	Formate Dehydrogenase	AOB	17.42	17.73	11.16	8.55	18.68	10.49	13.86	12.38	11.9	19.43	6.61	9.87	17.52
Carbon Fixation	Wood-Ljungdahl	Formate Dehydrogenase	Chlorobi	79.54	25.46	47.92	36.77	1.79	13.15	8.67	12.36	5.45	2.93	1.48	3.46	0.44
Carbon Fixation	Wood-Ljungdahl	Formate Dehydrogenase	Chloroflexi	6.51	4.4	2.47	2.39	6.62	10.21	6.58	5.75	5.37	2.67	6.7	10.96	7.1
Carbon Fixation	Wood-Ljungdahl	Formate Dehydrogenase	NOB	5.08	6.29	12.64	12.09	18.03	10.73	22.88	14.9	24.59	29.08	7.1	13.12	17.36
